# Supplementary material for: Use of TLC and Computational Methods to Determine Lipophilicity Parameters of Selected Neuroleptics: Comparison of Experimental and Theoretical Studies
Source: Pharmaceuticals (Basel). 2025 Aug 24;18(9):1255. doi: 10.3390/ph18091255 (PMC12472637; doi:10.3390/ph18091255)
Supplement: Supplementary file 1 [file pharmaceuticals-18-01255-s001.zip]

Archive with 1 entries (1 files):
- pharmaceuticals-3804132-supplementary.pdf
